# Supplementary material for: Split Pool Ligation-based Single-cell Transcriptome sequencing (SPLiT-seq) data processing pipeline comparison
Source: BMC Genomics. 2024 Apr 12;25:361. doi: 10.1186/s12864-024-10285-3 (PMC11010347; doi:10.1186/s12864-024-10285-3)
Supplement: Supplementary file 2 — Supplementary Material 2. [file 12864_2024_10285_MOESM2_ESM.xlsx]

## Sheet: Supplementary_Table1_CD14Mono
Supplementary Table 1. The Percent Difference of marker gene expression between STARsolo and splitpipe processed cells of the CD14 Monocytes assigned cluster.
p_val	avg_log2FC	pct.1	pct.2	p_val_adj	gene	splitpipe	STARsolo	diff	percentdiff	iszero
0	3,304320336	0,461	0	0	ALDOA	3024	0	3024	200	TRUE
0	5,43994845	0,88	0	0	ANKHD1	14627	0	14627	200	TRUE
0	2,91493623	0,334	0	0	AP3S2	2175	0	2175	200	TRUE
0	2,572428189	0,316	0	0	ARPC4	1684	0	1684	200	TRUE
0	2,842589656	0,334	0,001	0	ASB3	2209	5	2204	199,0966576	FALSE
0	2,709718918	0,539	0,055	0	BCL2L2-PABPN1	3745	259	3486	174,1258741	FALSE
0	2,748222573	0,318	0,001	0	BIVM-ERCC5	1967	3	1964	199,3908629	FALSE
0	4,00522849	0,617	0,013	0	C8orf44-SGK3	5989	57	5932	196,2289117	FALSE
0	3,192996087	0,443	0,011	0	CA5BP1	3230	51	3179	193,7823834	FALSE
0	3,287670683	0,426	0	0	CCPG1	2900	0	2900	200	TRUE
0	3,753139393	0,577	0	0	CD302	4175	0	4175	200	TRUE
0	4,029817267	0,602	0	0	CDC5L	5294	0	5294	200	TRUE
0	2,931707362	0,354	0	0	CEP295NL	2266	0	2266	200	TRUE
0	3,421440151	0,454	0	0	CHMP1B	3431	0	3431	200	TRUE
0	3,004723124	0,396	0	0	CNPY3	2413	1	2412	199,8342999	FALSE
0	-2,252727104	0,064	0,48	0	COL19A1	657	3545	2888	137,4583532	FALSE
0	3,398268603	0,436	0,001	0	CTNND1	3497	4	3493	199,5429877	FALSE
0	4,879857772	0,763	0	0	CYB5R4	9436	0	9436	200	TRUE
0	5,42654059	0,781	0	0	DISC1	14442	0	14442	200	TRUE
0	2,766362918	0,315	0	0	DNAJC25	1971	0	1971	200	TRUE
0	-0,94850926	0,927	0,971	0	EEF1A1	19494	35060	15566	57,06639293	FALSE
0	5,408449611	0,87	0	0	EIF4A1	14234	0	14234	200	TRUE
0	2,617840757	0,31	0	0	FASTKD5	1679	0	1679	200	TRUE
0	2,686618191	0,322	0	0	FKBP1A	1910	0	1910	200	TRUE
0	5,332120415	0,874	0	0	FMC1-LUC7L2	13492	0	13492	200	TRUE
0	5,857174644	0,996	0,172	0	FRMD8	72842	863	71979	195,3164643	FALSE
0	2,533819052	0,301	0	0	HNRNPUL2	1653	2	1651	199,5166163	FALSE
0	3,89406921	0,583	0	0	HSP90AB1	4849	0	4849	200	TRUE
0	2,818779759	0,342	0,002	0	HSPE1-MOB4	2081	8	2073	198,4681666	FALSE
0	2,768790834	0,326	0	0	ISY1	1940	0	1940	200	TRUE
0	2,678151511	0,378	0,024	0	ISY1-RAB43	2433	115	2318	181,9466248	FALSE
0	-2,063285827	0,555	0,909	0	LINC00486	4029	16457	12428	121,3316411	FALSE
0	3,037259154	0,396	0	0	LOC107986982	2460	0	2460	200	TRUE
0	-7,266244883	0,443	1	0	LOC124905331	3404	563951	560547	197,6000917	FALSE
0	2,985480106	0,344	0	0	LY75	2354	0	2354	200	TRUE
0	2,870318408	0,443	0,017	0	MECR	2863	81	2782	188,9945652	FALSE
0	2,964876388	0,381	0	0	NPEPL1	2304	0	2304	200	TRUE
0	2,259772498	0,663	0,198	0	NUDT3	6773	1043	5730	146,6223132	FALSE
0	3,127035246	0,387	0	0	PDXDC2P	2755	0	2755	200	TRUE
0	3,719154497	0,516	0	0	PEDS1	4156	0	4156	200	TRUE
0	3,407738685	0,483	0,001	0	PEDS1-UBE2V1	3251	6	3245	199,2631256	FALSE
0	2,872229028	0,34	0	0	PHF11	2138	1	2137	199,8129967	FALSE
0	1,205819447	0,979	0,782	0	PLEKHG2	45597	17677	27920	88,2510984	FALSE
0	2,832311589	0,329	0	0	PRKRIP1	2039	0	2039	200	TRUE
0	3,30615921	0,438	0	0	RBM14	3004	0	3004	200	TRUE
0	3,439147001	0,542	0,027	0	RFFL	4724	121	4603	190,0103199	FALSE
0	4,205552583	0,633	0	0	RNA28SN1-1	6217	0	6217	200	TRUE
0	4,031612305	0,501	0	0	RNA28SN2	5679	0	5679	200	TRUE
0	9,345958455	0,994	0	0	RNA28SN4	233858	0	233858	200	TRUE
0	3,044290444	0,385	0	0	RNF103	2450	0	2450	200	TRUE
0	2,829639443	0,374	0	0	RPL17	2082	0	2082	200	TRUE
0	-2,589089635	0,074	0,466	0	SLCO5A1	365	3578	3213	162,9723561	FALSE
0	3,115960717	0,357	0	0	SPECC1L	2620	0	2620	200	TRUE
0	4,100508304	0,65	0	0	STX16	5427	0	5427	200	TRUE
0	3,186544169	0,388	0	0	TBC1D7	2779	0	2779	200	TRUE
0	2,559458936	0,309	0	0	TMSB4XP8	1614	0	1614	200	TRUE
0	3,087271332	0,365	0	0	UBE2F	2615	0	2615	200	TRUE
0	3,326895184	0,422	0	0	VEGFA	3174	0	3174	200	TRUE
0	5,005161366	0,827	0	0	ZBED6	10401	0	10401	200	TRUE
0	4,044110238	0,615	0	0	ZFP91	5313	2	5311	199,8494826	FALSE
1,80E-303	2,656071731	0,294	0	2,18E-298	ATF7	1793	0	1793	200	TRUE
1,68E-300	2,608399673	0,292	0	2,04E-295	MICOS10	1796	0	1796	200	TRUE
3,59E-295	2,480721992	0,287	0	4,36E-290	CHKB	1592	0	1592	200	TRUE
1,16E-293	-2,735642467	0,005	0,302	1,41E-288	MOB2-1	21	1945	1924	195,7273652	FALSE
2,32E-291	-2,221035672	0,045	0,378	2,81E-286	UBE2R2-AS1	219	2123	1904	162,5960717	FALSE
2,82E-289	2,543395186	0,282	0	3,41E-284	TSC22D4	1597	0	1597	200	TRUE
4,21E-288	2,503036527	0,281	0	5,11E-283	ERVK3-1	1599	0	1599	200	TRUE
4,49E-281	2,522079707	0,275	0	5,44E-276	TIMM23B	1716	0	1716	200	TRUE
9,53E-280	2,318622838	0,325	0,023	1,16E-274	ARPC4-TTLL3	1946	100	1846	180,4496579	FALSE
5,43E-277	-2,559410063	0,023	0,322	6,58E-272	GUSBP3-2	94	1866	1772	180,8163265	FALSE
4,02E-276	2,342781499	0,271	0	4,88E-271	LOC102724594	1397	0	1397	200	TRUE
1,77E-271	2,620763044	0,267	0	2,14E-266	TVP23C	1781	0	1781	200	TRUE
6,70E-271	2,292794297	0,266	0	8,12E-266	MTATP6P1	1308	0	1308	200	TRUE
7,46E-268	2,157516575	0,386	0,063	9,04E-263	ASPRV1	2546	287	2259	159,4775856	FALSE
3,82E-267	2,328755024	0,263	0	4,63E-262	TMED7	1348	0	1348	200	TRUE
3,98E-265	2,428095615	0,261	0	4,83E-260	TMX2	1497	0	1497	200	TRUE
7,72E-265	2,499591862	0,261	0	9,37E-260	STIMATE	1582	0	1582	200	TRUE
1,42E-262	-2,546204	0,011	0,286	1,72E-257	LRRC37A3-2	42	1749	1707	190,6197655	FALSE
2,16E-262	2,272558346	0,27	0,005	2,61E-257	SERF2	1421	19	1402	194,7222222	FALSE
2,99E-262	2,419013414	0,259	0	3,63E-257	CHMP3	1478	0	1478	200	TRUE
4,21E-261	2,442497738	0,258	0	5,11E-256	PMF1	1509	0	1509	200	TRUE
6,44E-253	1,641347864	0,616	0,276	7,81E-248	POLR1C	5968	1588	4380	115,9343568	FALSE
3,37E-242	-2,493409235	0,002	0,25	4,08E-237	LOC101930496-1	9	1550	1541	197,6908275	FALSE
4,94E-242	2,242281003	0,241	0	5,99E-237	LEPROT	1220	0	1220	200	TRUE
8,90E-240	2,295165523	0,239	0	1,08E-234	CSNK1E	1327	0	1327	200	TRUE
1,65E-236	-1,477922988	0,482	0,736	2,00E-231	NBPF19	3655	10021	6366	93,0973969	FALSE
4,45E-231	2,34253452	0,231	0	5,40E-226	PARGP1	1417	0	1417	200	TRUE
1,67E-220	2,119880884	0,221	0	2,02E-215	STAG3L5P	1113	0	1113	200	TRUE
2,72E-218	2,13178233	0,219	0	3,30E-213	RNASEK	1107	0	1107	200	TRUE
9,32E-210	2,060360725	0,211	0	1,13E-204	LOC124905332	1186	0	1186	200	TRUE
3,41E-203	2,118436521	0,205	0	4,13E-198	CHML	1202	0	1202	200	TRUE
2,24E-202	2,061617051	0,205	0	2,71E-197	PILRB	1087	0	1087	200	TRUE
2,75E-201	2,059100533	0,204	0	3,33E-196	RTEL1	1110	0	1110	200	TRUE
9,62E-201	1,976266462	0,203	0	1,17E-195	HNRNPH2	969	0	969	200	TRUE
6,30E-200	2,01892676	0,202	0	7,64E-195	CHURC1	1053	0	1053	200	TRUE
6,07E-199	-1,137257308	0,558	0,771	7,36E-194	NBPF14	4541	9617	5076	71,70504309	FALSE
7,40E-196	1,998567065	0,199	0	8,97E-191	LOC124900172	1013	0	1013	200	TRUE
2,57E-195	2,070869477	0,198	0	3,12E-190	TSNAX	1040	0	1040	200	TRUE
4,51E-192	2,075043285	0,195	0	5,47E-187	GOSR2	1133	0	1133	200	TRUE
5,95E-189	1,991289601	0,21	0,007	7,21E-184	TGIF2	1174	30	1144	190,0332226	FALSE
2,30E-188	1,958122303	0,193	0	2,79E-183	SYS1	1003	2	1001	199,2039801	FALSE
4,95E-188	2,021131753	0,191	0	6,00E-183	LOC124900275	1026	0	1026	200	TRUE
3,76E-186	1,982913505	0,19	0	4,56E-181	RAB5IF	954	0	954	200	TRUE
3,40E-179	2,623780792	0,183	0	4,13E-174	IQCJ-SCHIP1	1956	0	1956	200	TRUE
6,29E-179	1,848279096	0,183	0	7,62E-174	RPS10	910	0	910	200	TRUE
9,85E-176	1,996576378	0,18	0	1,19E-170	PRH1-TAS2R14-2	1034	0	1034	200	TRUE
6,17E-175	1,999146514	0,179	0	7,49E-170	PDCD6	1035	0	1035	200	TRUE
1,40E-174	1,86542845	0,179	0	1,69E-169	GCOM1	893	1	892	199,5525727	FALSE
1,87E-168	1,67214091	0,278	0,05	2,26E-163	ZNF69	1564	246	1318	145,6353591	FALSE
1,60E-167	1,814070971	0,172	0	1,94E-162	NPIPB14P	874	0	874	200	TRUE
3,32E-166	1,954281943	0,171	0	4,03E-161	TXNDC5	1048	0	1048	200	TRUE
3,36E-163	1,285334401	0,46	0,181	4,08E-158	RBM14-RBM4	2999	922	2077	105,9423616	FALSE
2,66E-162	-1,101550245	0,549	0,738	3,22E-157	NBPF10	4300	8887	4587	69,56851445	FALSE
1,79E-161	1,794502457	0,166	0	2,17E-156	ARPIN	839	0	839	200	TRUE
1,79E-161	1,766404688	0,166	0	2,17E-156	LOC124906236	822	0	822	200	TRUE
1,10E-160	2,42203243	0,165	0	1,33E-155	ANOS2P	1418	0	1418	200	TRUE
3,03E-160	1,856348677	0,166	0	3,68E-155	SENP3	854	1	853	199,5321637	FALSE
9,33E-160	-1,312223894	0,366	0,594	1,13E-154	PDXDC2P-NPIPB14P	2220	5504	3284	85,03366132	FALSE
1,23E-159	1,845259458	0,164	0	1,49E-154	ERV3-1	857	0	857	200	TRUE
1,37E-158	1,900429371	0,163	0	1,66E-153	CA5B	926	0	926	200	TRUE
2,49E-158	1,779412387	0,163	0	3,02E-153	HTD2	829	0	829	200	TRUE
3,39E-155	1,858676443	0,16	0	4,12E-150	MRPS28	946	0	946	200	TRUE
5,87E-153	-1,077145793	0,528	0,707	7,11E-148	PDPK1	3746	7816	4070	70,40304446	FALSE
4,95E-151	1,569323649	0,156	0	6,01E-146	RNA18SP5	729	0	729	200	TRUE
2,98E-150	1,712845813	0,155	0	3,61E-145	PABPN1	745	0	745	200	TRUE
5,41E-150	1,7549622	0,155	0	6,56E-145	LOC124906092	833	0	833	200	TRUE
3,23E-148	1,698310799	0,154	0	3,92E-143	TNFSF12-TNFSF13	719	1	718	199,4444444	FALSE
6,42E-148	1,678842751	0,153	0	7,78E-143	EGLN2	750	0	750	200	TRUE
2,29E-146	1,79032447	0,151	0	2,78E-141	CKLF	792	0	792	200	TRUE
5,21E-143	1,708404055	0,148	0	6,31E-138	ZNF761	783	0	783	200	TRUE
1,00E-141	1,686142538	0,176	0,012	1,22E-136	URGCP	952	52	900	179,2828685	FALSE
5,98E-141	1,863237675	0,146	0	7,25E-136	MTHFS	829	0	829	200	TRUE
1,49E-140	0,482325566	0,991	0,963	1,81E-135	PICALM	49993	33503	16490	39,49889815	FALSE
3,53E-140	1,719884351	0,145	0	4,28E-135	EDEM2	766	0	766	200	TRUE
4,54E-138	-1,802715188	0,002	0,151	5,51E-133	LRRC56	8	772	764	195,8974359	FALSE
7,67E-137	1,802809596	0,142	0	9,30E-132	ADORA2A	754	0	754	200	TRUE
9,02E-134	1,631884681	0,139	0	1,09E-128	SETDB2	730	0	730	200	TRUE
5,27E-133	1,703808744	0,138	0	6,39E-128	ACAD11	799	0	799	200	TRUE
3,76E-131	1,574376408	0,202	0,029	4,56E-126	C8orf76	1025	127	898	155,9027778	FALSE
1,04E-130	1,624595996	0,139	0,001	1,26E-125	ZHX1	735	4	731	197,834912	FALSE
1,87E-130	1,509387598	0,136	0	2,27E-125	RPL36A	629	0	629	200	TRUE
2,05E-129	1,68684245	0,182	0,02	2,48E-124	TPTEP2-CSNK1E	1117	95	1022	168,6468647	FALSE
3,64E-128	1,609191707	0,134	0	4,41E-123	LOC729737	636	0	636	200	TRUE
2,10E-127	1,542667657	0,133	0	2,55E-122	RAB4B	644	0	644	200	TRUE
7,59E-127	0,430041805	0,989	0,958	9,20E-122	LAPTM5	40632	28185	12447	36,17420114	FALSE
1,22E-126	1,483857865	0,132	0	1,47E-121	LUC7L2	609	0	609	200	TRUE
1,99E-126	0,890951696	0,681	0,443	2,41E-121	POU2F1	7306	3463	3843	71,37152939	FALSE
7,01E-126	1,57699008	0,131	0	8,50E-121	TICAM2	683	0	683	200	TRUE
2,40E-122	-1,394925283	0,126	0,34	2,91E-117	ZNF469	777	2425	1648	102,9356652	FALSE
2,56E-120	1,495577586	0,126	0	3,11E-115	ZNF664	659	0	659	200	TRUE
1,46E-119	1,535792056	0,125	0	1,77E-114	SNRPN	697	0	697	200	TRUE
4,67E-119	1,604115107	0,124	0	5,66E-114	ARHGAP19	658	0	658	200	TRUE
8,34E-119	1,574661314	0,124	0	1,01E-113	COX16	688	0	688	200	TRUE
2,66E-118	1,417933788	0,124	0	3,22E-113	DTX2P1	580	0	580	200	TRUE
2,66E-118	1,526597648	0,124	0	3,22E-113	NPHP3	678	0	678	200	TRUE
4,30E-118	1,511443049	0,153	0,012	5,21E-113	LOC107984035	827	62	765	172,1034871	FALSE
3,22E-114	-1,526435657	0,002	0,127	3,90E-109	RNF135	10	651	641	193,9485628	FALSE
2,80E-112	1,336936595	0,118	0	3,40E-107	ADAT3	538	0	538	200	TRUE
1,58E-111	1,388164862	0,117	0	1,91E-106	JMJD7	542	0	542	200	TRUE
2,79E-109	1,332751822	0,115	0	3,39E-104	NUP62	543	0	543	200	TRUE
5,07E-109	1,463465124	0,122	0,003	6,15E-104	ST20-MTHFS	631	13	618	191,9254658	FALSE
8,81E-109	1,325433377	0,114	0	1,07E-103	RBM12	519	0	519	200	TRUE
3,43E-107	1,324005719	0,202	0,042	4,16E-102	LOC124900163	1168	201	967	141,2710007	FALSE
6,10E-107	-1,41481977	0	0,115	7,39E-102	LOC100190986-1	0	514	514	200	TRUE
4,62E-103	1,449198742	0,108	0	5,60E-98	SYNJ2BP	614	0	614	200	TRUE
2,51E-101	1,379762924	0,107	0	3,04E-96	BMS1P4	545	0	545	200	TRUE
3,74E-100	-1,299850481	0,105	0,287	4,53E-95	NPIPB3-1	445	1529	1084	109,8277609	FALSE
4,32E-100	1,40160277	0,105	0	5,24E-95	TBCEL	585	0	585	200	TRUE
1,35E-99	1,239530577	0,105	0	1,64E-94	HAUS3	496	0	496	200	TRUE
9,51E-98	0,425128442	0,969	0,915	1,15E-92	CYRIB	27679	19059	8620	36,88647353	FALSE
3,71E-95	1,273829208	0,1	0	4,49E-90	CHTF8	468	0	468	200	TRUE
8,59E-94	-1,471936679	0,017	0,141	1,04E-88	LOC105370449	91	755	664	156,9739953	FALSE
3,76E-92	-1,32843272	0,006	0,113	4,56E-87	LOC101929894	22	537	515	184,2576029	FALSE
3,74E-88	1,146191304	0,132	0,016	4,54E-83	JMJD7-PLA2G4B	617	70	547	159,2430859	FALSE
2,34E-83	-1,124899858	0,264	0,444	2,84E-78	NLRP3	1518	3376	1858	75,92970985	FALSE
1,61E-78	1,199216196	0,106	0,009	1,95E-73	ZNF581	509	38	471	172,2120658	FALSE
2,63E-78	-0,682127345	0,622	0,738	3,19E-73	SMURF1	6091	9217	3126	40,84139012	FALSE
5,23E-77	-1,174867403	0,135	0,298	6,34E-72	SEPTIN6	659	1800	1141	92,80195201	FALSE
1,52E-75	1,056436686	0,132	0,022	1,84E-70	NPIPB3	600	91	509	147,3227207	FALSE
6,14E-74	-1,265712612	0,043	0,167	7,44E-69	HLA-F	190	888	698	129,4990724	FALSE
3,82E-72	0,309615925	0,994	0,982	4,63E-67	CELF2	52412	38940	13472	29,49470181	FALSE
7,96E-72	1,021777774	0,197	0,063	9,66E-67	ANXA8	1058	289	769	114,1796585	FALSE
2,19E-71	-0,698217841	0,642	0,741	2,66E-66	SLC39A11	7875	12047	4172	41,88334505	FALSE
2,75E-70	-0,950459485	0,258	0,419	3,33E-65	SMG1P6	1357	2728	1371	67,12362301	FALSE
3,20E-70	0,896218263	0,225	0,08	3,89E-65	LEPR	1453	572	881	87,01234568	FALSE
5,28E-69	1,054273513	0,222	0,081	6,40E-64	CHURC1-FNTB	1423	438	985	105,8570661	FALSE
4,44E-68	-1,035470277	0,229	0,39	5,39E-63	IFNGR2	1200	2599	1399	73,65096078	FALSE
3,52E-67	0,986506684	0,12	0,021	4,27E-62	ATP5F1E	561	92	469	143,6447167	FALSE
6,18E-63	-0,2617894	0,991	0,982	7,49E-58	COX1	38135	42806	4671	11,54174028	FALSE
1,81E-62	1,429005405	0,102	0,015	2,20E-57	TNFSF4	849	82	767	164,7690655	FALSE
1,43E-61	-1,070302002	0,117	0,255	1,74E-56	SMG1P3	524	1366	842	89,1005291	FALSE
1,52E-60	0,959144838	0,403	0,244	1,84E-55	AGAP3	3921	1724	2197	77,83879539	FALSE
5,67E-59	0,420658018	0,854	0,741	6,88E-54	SEC31A	11718	8157	3561	35,83396226	FALSE
6,89E-59	0,704848192	0,398	0,233	8,35E-54	BICRAL	2639	1359	1280	64,03201601	FALSE
1,65E-57	0,539414487	0,735	0,607	2,00E-52	CAMTA1	8917	5502	3415	47,36805604	FALSE
2,43E-57	-1,018913961	0,016	0,1	2,95E-52	FCAR-3	67	441	374	147,2440945	FALSE
2,79E-56	0,914977583	0,256	0,12	3,38E-51	TBC1D7-LOC100130357	1527	601	926	87,03007519	FALSE
1,02E-55	-1,087748738	0,083	0,202	1,23E-50	NPIPA8-1	365	1102	737	100,4771643	FALSE
1,23E-53	0,785609413	0,231	0,102	1,49E-48	GABARAP	1134	461	673	84,38871473	FALSE
6,28E-50	-0,999507174	0,092	0,207	7,62E-45	NBPF20	436	1086	650	85,41392904	FALSE
7,02E-50	0,919702383	0,186	0,075	8,51E-45	MRPS6	1104	400	704	93,61702128	FALSE
1,65E-49	-0,905728747	0,021	0,1	2,01E-44	SRGAP2-AS1	93	451	358	131,6176471	FALSE
2,83E-47	0,78719675	0,151	0,053	3,43E-42	ZNF721	805	252	553	104,6357616	FALSE
3,01E-47	0,382599874	0,891	0,804	3,65E-42	RAB31	19885	14299	5586	32,68195647	FALSE
3,45E-46	-0,958201647	0,053	0,148	4,18E-41	NBPF25P	219	670	451	101,4623172	FALSE
5,68E-46	0,440651913	0,912	0,863	6,89E-41	PLCB1	42232	29115	13117	36,76959087	FALSE
9,58E-46	0,684228659	0,416	0,273	1,16E-40	KLF9	2894	1559	1335	59,95957781	FALSE
1,54E-45	-0,834803769	0,082	0,193	1,87E-40	TBC1D19	587	1123	536	62,69005848	FALSE
1,56E-45	-0,920320227	0,029	0,11	1,89E-40	LRRC37A3-1	121	491	370	120,9150327	FALSE
6,48E-45	0,490053563	0,655	0,524	7,86E-40	SRSF4	6011	3834	2177	44,22549518	FALSE
3,68E-44	0,697021667	0,284	0,155	4,46E-39	ARF3	1581	785	796	67,28655959	FALSE
2,96E-43	0,860993754	0,122	0,038	3,58E-38	IL4I1	657	205	452	104,8723898	FALSE
7,01E-42	0,491085577	0,443	0,29	8,50E-37	GPHN	3875	2433	1442	45,71972099	FALSE
1,10E-40	0,402565776	0,697	0,557	1,33E-35	ARL8B	7134	4877	2257	37,5822163	FALSE
1,67E-40	-0,844101457	0,079	0,178	2,03E-35	IKBKG	360	874	514	83,30632091	FALSE
1,07E-39	0,599361632	0,264	0,142	1,30E-34	CEP295	1508	837	671	57,22814499	FALSE
1,60E-39	-0,803263018	0,22	0,337	1,95E-34	MTMR10	1130	2088	958	59,54008701	FALSE
4,89E-39	0,375410105	0,819	0,736	5,93E-34	BTG1	11128	7747	3381	35,82516556	FALSE
2,10E-37	0,893610689	0,212	0,11	2,54E-32	STK35	1386	546	840	86,95652174	FALSE
1,90E-36	-0,87970697	0,11	0,208	2,31E-31	AP2A2-2	524	1163	639	75,75577949	FALSE
5,31E-36	0,490054338	0,597	0,475	6,44E-31	RAB10	5239	3309	1930	45,15676182	FALSE
3,13E-35	-0,917339322	0,064	0,147	3,79E-30	LOC652276	292	791	499	92,15143121	FALSE
3,41E-35	-0,827693298	0,098	0,192	4,13E-30	RPL41	435	931	496	72,62079063	FALSE
1,76E-33	-0,879183801	0,141	0,239	2,14E-28	AP2A2	680	1397	717	69,04188734	FALSE
3,12E-32	0,684802856	0,135	0,057	3,79E-27	SCO2	628	252	376	85,45454545	FALSE
1,38E-31	0,778114115	0,106	0,039	1,68E-26	ARMCX5-GPRASP2	655	210	445	102,8901734	FALSE
8,64E-31	-0,727257207	0,066	0,144	1,05E-25	LOC124900384	287	670	383	80,04179728	FALSE
9,35E-31	-0,852698935	0,171	0,269	1,13E-25	RNA45SN4	885	1668	783	61,33960047	FALSE
3,68E-30	-0,535910017	0,496	0,578	4,46E-25	LPCAT1	3539	5012	1473	34,45211086	FALSE
1,78E-28	-0,753119386	0,144	0,235	2,16E-23	CRK	661	1259	598	62,29166667	FALSE
1,26E-27	0,571908383	0,191	0,104	1,53E-22	HDGF	916	475	441	63,40762042	FALSE
2,11E-27	-0,687185157	0,129	0,218	2,56E-22	LINC00937	677	1221	544	57,32349842	FALSE
1,24E-26	0,651378289	0,223	0,133	1,50E-21	SREK1IP1	1348	679	669	66,00888012	FALSE
1,24E-26	-0,326877594	0,817	0,848	1,50E-21	ATP9B	12462	14171	1709	12,83370255	FALSE
3,12E-26	0,250314147	0,917	0,868	3,78E-21	NEDD9	20810	16046	4764	25,8519644	FALSE
7,49E-26	0,434042985	0,439	0,323	9,08E-21	ARSG	3125	2028	1097	42,57713953	FALSE
1,66E-24	0,636662697	0,274	0,183	2,01E-19	C1QTNF3	2195	1159	1036	61,77698271	FALSE
2,23E-24	-0,763368288	0,051	0,111	2,70E-19	SMURF2P1-LRRC37BP1	227	570	343	86,0727729	FALSE
1,28E-23	-0,685725591	0,114	0,191	1,55E-18	PI4KAP2	517	958	441	59,79661017	FALSE
5,58E-23	-0,509570153	0,392	0,475	6,77E-18	NBPF12	2720	3705	985	30,6614786	FALSE
1,05E-22	-0,600666516	0,104	0,178	1,27E-17	PGAM1	492	865	373	54,97420781	FALSE
3,21E-22	0,500295383	0,169	0,096	3,90E-17	KYAT3	911	505	406	57,34463277	FALSE
2,09E-21	0,311140729	0,466	0,358	2,53E-16	B2M	2955	2063	892	35,55201275	FALSE
8,64E-21	0,442165219	0,252	0,166	1,05E-15	CPNE1	1364	851	513	46,32054176	FALSE
1,22E-20	-0,337862347	0,653	0,697	1,48E-15	ND2	5086	6138	1052	18,74554526	FALSE
3,33E-20	0,370509009	0,418	0,315	4,03E-15	GABPB1	3591	2473	1118	36,87335092	FALSE
1,37E-19	-0,761609751	0,161	0,233	1,67E-14	TCF20	856	1503	647	54,85375159	FALSE
3,77E-19	0,422293988	0,231	0,151	4,57E-14	NPC2	1190	756	434	44,60431655	FALSE
7,97E-19	-0,359659232	0,685	0,714	9,67E-14	GATAD2B	6780	8146	1366	18,30363125	FALSE
8,63E-19	0,434857201	0,384	0,29	1,05E-13	CAMKMT	4395	2894	1501	41,18534778	FALSE
1,01E-18	0,447710347	0,235	0,156	1,23E-13	LOC124905135	1433	863	570	49,65156794	FALSE
5,37E-18	0,370806737	0,249	0,168	6,51E-13	ATP8	1262	803	459	44,45520581	FALSE
5,39E-18	-0,623517259	0,064	0,118	6,54E-13	LOC441081	275	547	272	66,18004866	FALSE
4,13E-17	-0,584331794	0,091	0,15	5,01E-12	POLR2J2-UPK3BL1	404	723	319	56,61047028	FALSE
7,94E-17	-0,561616803	0,271	0,339	9,63E-12	NOTCH2NLB	1439	2126	687	38,54137447	FALSE
8,18E-17	-0,58190717	0,106	0,168	9,91E-12	DTX2	493	832	339	51,16981132	FALSE
2,06E-16	-0,269164938	0,797	0,811	2,50E-11	UBC	9331	10504	1173	11,82757751	FALSE
2,06E-16	0,388646208	0,258	0,18	2,50E-11	ARHGAP32	2213	1443	770	42,12253829	FALSE
2,70E-16	-0,546057478	0,081	0,137	3,28E-11	RPL39	353	634	281	56,9402229	FALSE
6,73E-16	-0,465531606	0,247	0,319	8,16E-11	HMGN2	1324	1800	476	30,4737516	FALSE
2,69E-15	0,473268914	0,167	0,106	3,26E-10	DAB1	1318	786	532	50,57034221	FALSE
6,14E-15	-0,561993045	0,089	0,142	7,44E-10	DTX2P1-UPK3BP1-PMS2P11	400	702	302	54,80943739	FALSE
1,16E-14	-0,63653802	0,116	0,174	1,41E-09	CBWD5	593	982	389	49,3968254	FALSE
1,45E-14	-0,303691237	0,658	0,689	1,76E-09	HMGB1	5404	6188	784	13,52657005	FALSE
1,83E-14	0,2951402	0,638	0,563	2,21E-09	APP	6599	4893	1706	29,69021928	FALSE
5,51E-14	0,345418834	0,124	0,073	6,68E-09	RCC1	608	362	246	50,72164948	FALSE
5,73E-14	0,369061801	0,121	0,071	6,95E-09	KXD1	555	316	239	54,87944891	FALSE
1,96E-13	0,331269657	0,242	0,173	2,37E-08	HSPA14	1406	968	438	36,89974726	FALSE
5,43E-13	0,334405629	0,257	0,188	6,58E-08	S100A4	1288	907	381	34,71526196	FALSE
1,09E-12	0,352453005	0,428	0,355	1,32E-07	SFXN5	3565	2565	1000	32,62642741	FALSE
1,92E-12	-0,524462593	0,19	0,248	2,33E-07	LINC01145	1052	1562	510	39,020658	FALSE
5,22E-12	-0,354554188	0,212	0,278	6,33E-07	TMEM135	1495	1857	362	21,59904535	FALSE
5,39E-12	0,338374152	0,166	0,112	6,53E-07	GAS5	813	514	299	45,06405426	FALSE
1,43E-11	0,297375527	0,141	0,091	1,73E-06	RNFT1	682	432	250	44,88330341	FALSE
2,44E-11	0,302597773	0,23	0,168	2,96E-06	NR6A1	2027	1484	543	30,93135859	FALSE
2,96E-11	0,395495133	0,121	0,077	3,59E-06	ALG11	639	379	260	51,0805501	FALSE
1,30E-10	0,341787563	0,144	0,097	1,57E-05	SNHG1	784	484	300	47,31861199	FALSE
1,36E-10	0,292273435	0,179	0,126	1,65E-05	STX16-NPEPL1	904	623	281	36,80419122	FALSE
2,28E-10	-0,387505419	0,33	0,378	2,77E-05	RPL6	1830	2310	480	23,1884058	FALSE
2,60E-10	-0,446576392	0,088	0,131	3,15E-05	LINC00869	429	665	236	43,14442413	FALSE
1,08E-09	-0,471947225	0,107	0,15	0,000130434	LRRC37A2	512	765	253	39,62411903	FALSE
2,16E-09	0,258735873	0,116	0,076	0,000261652	FKBP1A-SDCBP2	675	473	202	35,19163763	FALSE
2,75E-09	0,275750366	0,362	0,3	0,000333874	OLA1	2821	2078	743	30,33272096	FALSE
1,12E-08	0,286816506	0,4	0,345	0,001356275	IMMP2L	5849	4064	1785	36,01331585	FALSE
1,98E-08	-0,397809733	0,094	0,133	0,002398321	LOC100288069	427	625	198	37,64258555	FALSE
2,31E-08	-0,284195272	0,647	0,659	0,002797274	DGKD	6594	7459	865	12,31053868	FALSE
2,71E-08	-0,330735748	0,217	0,265	0,003292112	LSM12	1246	1532	286	20,59035277	FALSE
3,14E-08	-0,554333187	0,087	0,123	0,003807678	DHFR	378	728	350	63,29113924	FALSE
1,24E-07	0,27399613	0,224	0,176	0,014978215	DARS1	1331	950	381	33,4064007	FALSE
2,41E-07	0,26614061	0,15	0,111	0,029229605	ZNF445	816	575	241	34,65132998	FALSE
3,63E-07	0,292277308	0,33	0,28	0,044044054	AHCYL2	3142	2278	864	31,88191882	FALSE
8,59E-07	0,321484448	0,221	0,178	0,104119473	EEF1DP3	1785	1264	521	34,17513939	FALSE
1,65E-06	-0,371452656	0,134	0,17	0,199611258	LINC00623	659	893	234	30,15463918	FALSE
1,73E-06	-0,41770897	0,2	0,238	0,210381338	CTDP1	1246	1605	359	25,18414591	FALSE
3,71E-06	0,270575653	0,138	0,105	0,449697814	ERI3	895	613	282	37,4005305	FALSE
5,05E-06	-0,303139147	0,38	0,417	0,612897486	CR1	3082	3634	552	16,43835616	FALSE
6,12E-06	-0,327497414	0,204	0,24	0,742124774	LOC729218	1083	1369	286	23,3278956	FALSE
1,15E-05	-0,393768743	0,094	0,123	1	CASP4	427	604	177	34,33559651	FALSE
1,31E-05	-0,356714152	0,147	0,179	1	POLR2J3-UPK3BL2	704	909	205	25,41847489	FALSE
3,98E-05	-0,357170002	0,255	0,286	1	IFITM10	1747	2218	471	23,75788146	FALSE
5,26E-05	-0,318167934	0,247	0,279	1	PPIA	1252	1493	241	17,55919854	FALSE
5,73E-05	0,297881688	0,216	0,181	1	NHS	1813	1317	496	31,69329073	FALSE
9,15E-05	-0,32103167	0,142	0,171	1	CCDC144A	694	882	188	23,85786802	FALSE
9,18E-05	-0,36904243	0,135	0,163	1	KCNE1	778	1043	265	29,10488742	FALSE
0,000101606	-0,261081212	0,095	0,121	1	MTRF1L	462	588	126	24	FALSE
0,000285428	-0,359801044	0,096	0,119	1	PDE4DIP	476	631	155	28,00361337	FALSE
0,000369419	-0,293518463	0,125	0,152	1	KIFAP3	745	890	145	17,73700306	FALSE
0,000484363	-0,307475452	0,122	0,147	1	LINC01138	601	738	137	20,46303211	FALSE
0,000600114	-0,311449581	0,353	0,375	1	MIR4435-2HG	3302	3972	670	18,42177619	FALSE
0,000758676	-0,273266565	0,103	0,126	1	HIC2	473	590	117	22,01317027	FALSE
0,000769829	-0,263181547	0,367	0,391	1	MAP3K14	2516	2820	304	11,39430285	FALSE
0,000929684	0,280428696	0,396	0,365	1	SDC2	8163	6284	1879	26,0123209	FALSE
0,003386011	-0,314490672	0,124	0,143	1	NBPF15	584	701	117	18,21011673	FALSE
0,007664039	-0,251927591	0,205	0,224	1	ND6	1007	1185	178	16,24087591	FALSE
0,029554577	-0,302727682	0,125	0,14	1	GNG7	866	970	104	11,32897603	FALSE
0,061392056	-0,647870877	0,244	0,216	1	BACH2	3744	4130	386	9,804419609	FALSE
0,065119518	-0,400402873	0,148	0,129	1	BCL11B	1607	1582	25	1,567889621	FALSE
0,11088176	-0,270395104	0,242	0,251	1	ANKRD36C	1754	1915	161	8,776233306	FALSE
0,117785861	-0,393224687	0,113	0,122	1	SETBP1	1155	1298	143	11,65919283	FALSE
0,119065943	-0,289580919	0,315	0,289	1	AFF3	6069	5837	232	3,897194692	FALSE
0,148529316	-0,657454246	0,195	0,175	1	CD247	2248	2590	342	14,13807358	FALSE
0,150830854	-0,70194707	0,098	0,105	1	RAB30	1032	1194	162	14,55525606	FALSE
0,169653779	-0,3052159	0,38	0,349	1	KLF12	6157	6062	95	1,554955397	FALSE
0,185752689	-0,635632626	0,101	0,108	1	CD6	928	1094	166	16,41938675	FALSE
0,244519838	-0,672328913	0,147	0,152	1	ZEB1	1473	1739	266	16,56288917	FALSE
0,257762982	-0,326654066	0,12	0,126	1	NBDY	825	969	144	16,05351171	FALSE
0,319844354	-0,528636231	0,104	0,109	1	ABLIM1	975	1100	125	12,04819277	FALSE
0,419675283	-0,34938482	0,215	0,217	1	RALGPS2	2168	2347	179	7,929125138	FALSE
0,424982285	-0,641254729	0,158	0,159	1	RHOH	1616	1844	228	13,17919075	FALSE
0,436559493	-0,324164343	0,163	0,166	1	FUT8	1221	1315	94	7,413249211	FALSE
0,445355277	-0,43414806	0,155	0,145	1	ETS1	1397	1485	88	6,106870229	FALSE
0,476675497	-0,646258247	0,102	0,104	1	NELL2	1005	1190	185	16,85649203	FALSE
0,482337846	-0,429933321	0,18	0,168	1	RORA	2074	2317	243	11,06809383	FALSE
0,49080897	-0,40424581	0,121	0,113	1	TCF7	896	939	43	4,686648501	FALSE
0,517741083	-0,678984759	0,139	0,14	1	BANK1	2042	2434	392	17,51563896	FALSE
0,530746639	-0,48583225	0,185	0,174	1	SYNE2	2227	2500	273	11,55066638	FALSE
0,53644842	-0,514006072	0,201	0,19	1	BCL2	2229	2343	114	4,98687664	FALSE
0,611312048	-0,448934852	0,112	0,113	1	SPOCK2	959	1065	106	10,4743083	FALSE
0,626582219	-0,4989407	0,187	0,176	1	SKAP1	2399	2619	220	8,768433639	FALSE
0,631034671	-0,515604859	0,128	0,121	1	ANK3	1570	1675	105	6,471494607	FALSE
0,641923403	-0,293535044	0,164	0,164	1	SP140	1195	1254	59	4,818293181	FALSE
0,646033998	-0,273176174	0,258	0,246	1	SPTBN1	2216	2248	32	1,433691756	FALSE
0,731720908	-0,321788764	0,149	0,143	1	OXNAD1	967	980	13	1,335387776	FALSE
0,765913755	-0,372998549	0,11	0,111	1	STRBP	865	885	20	2,285714286	FALSE
0,792766166	-0,374396134	0,11	0,106	1	CARD11	946	1039	93	9,370277078	FALSE
0,794314784	-0,442697216	0,141	0,135	1	INPP4B	1683	1790	107	6,161819752	FALSE
0,807362146	-0,542171507	0,241	0,229	1	SLC38A1	2954	3105	151	4,984320845	FALSE
0,817545424	-0,259755558	0,15	0,145	1	TNIK	1422	1443	21	1,465968586	FALSE
0,840485228	-0,370789945	0,138	0,133	1	STAT4	1326	1417	91	6,63507109	FALSE
0,87826732	-0,258408892	0,145	0,141	1	GNB5	968	971	3	0,309437855	FALSE
0,907615504	-0,257841722	0,159	0,158	1	SNED1	1128	1151	23	2,018429136	FALSE
0,916137649	-0,267378008	0,23	0,222	1	CCND3	1768	1799	31	1,738155313	FALSE
0,943210866	-0,303460897	0,167	0,163	1	CD69	1441	1505	64	4,344874406	FALSE
0,947088595	-0,597922113	0,136	0,131	1	CAMK4	1561	1781	220	13,165769	FALSE
0,973851616	-0,30641675	0,1	0,099	1	PCED1B	680	701	21	3,041274439	FALSE
0,986558245	-0,286237632	0,151	0,148	1	SEL1L3	1327	1362	35	2,603198215	FALSE
