# Supplementary material for: Split Pool Ligation-based Single-cell Transcriptome sequencing (SPLiT-seq) data processing pipeline comparison
Source: BMC Genomics. 2024 Apr 12;25:361. doi: 10.1186/s12864-024-10285-3 (PMC11010347; doi:10.1186/s12864-024-10285-3)
Supplement: Supplementary file 3 — Supplementary Material 3. [file 12864_2024_10285_MOESM3_ESM.xlsx]

## Sheet:  pipeline_comparison_NK
Supplementary Table 2. The Percent Difference of marker gene expression between STARsolo and splitpipe processed cells of the Natural Killer cell assigned cluster.
p_val	avg_log2FC	pct.1	pct.2	p_val_adj	gene	splitpipe	STARsolo	diff	percentdiff	iszero
0	9.07306	0.986	0	0	RNA28SN4	22814	0	22814	200	TRUE
4.0877e-289	-6.61756	0.399	1	4.95711e-284	LOC124905331	615	64053	63438	196.196	FALSE
1.64514e-240	5.79226	0.825	0	1.99505e-235	ANKHD1	2388	0	2388	200	TRUE
1.6796e-210	5.39563	0.751	0	2.03684e-205	FMC1-LUC7L2	1894	0	1894	200	TRUE
2.35525e-202	4.24328	0.823	0.106	2.85619e-197	FRMD8	2878	104	2774	186.05	FALSE
5.1853e-183	5.06162	0.679	0	6.28817e-178	EIF4A1	1424	0	1424	200	TRUE
1.29897e-158	4.67801	0.61	0	1.57525e-153	ZBED6	1086	0	1086	200	TRUE
9.68735e-132	4.32631	0.529	0	1.17478e-126	HSP90AB1	830	0	830	200	TRUE
1.55141e-125	4.29985	0.509	0	1.88138e-120	STX16	804	0	804	200	TRUE
2.11244e-122	-2.23814	0.351	0.796	2.56174e-117	LINC00486	435	1921	1486	126.146	FALSE
1.63606e-121	3.83002	0.553	0.037	1.98403e-116	RFFL	1032	35	997	186.879	FALSE
2.47291e-117	4.16479	0.482	0	2.99887e-112	RBM14	784	0	784	200	TRUE
2.80723e-106	4.00293	0.445	0	3.4043e-101	TRG	603	0	603	200	TRUE
6.33294e-105	4.02403	0.44	0	7.67989e-100	CDC5L	706	0	706	200	TRUE
3.09832e-101	3.9452	0.427	0	3.7573e-96	PDXDC2P	667	0	667	200	TRUE
6.6248e-100	4.04576	0.422	0	8.03383e-95	CYB5R4	645	0	645	200	TRUE
3.04713e-99	4.1011	0.42	0	3.69522e-94	UBE2F	702	0	702	200	TRUE
1.06526e-92	3.88434	0.397	0	1.29183e-87	LY75	593	0	593	200	TRUE
2.24221e-92	3.80777	0.396	0	2.71911e-87	ZFP91	553	0	553	200	TRUE
1.74955e-89	3.7474	0.385	0	2.12166e-84	PEDS1-UBE2V1	526	0	526	200	TRUE
3.30175e-88	3.92534	0.38	0	4.004e-83	SPECC1L	598	0	598	200	TRUE
1.42708e-87	4.11749	0.378	0	1.7306e-82	TRA	746	0	746	200	TRUE
2.63905e-86	3.66476	0.373	0	3.20035e-81	RNA28SN1-1	524	0	524	200	TRUE
8.73851e-86	2.33433	0.65	0.225	1.05971e-80	PLEKHG2	1776	298	1478	142.527	FALSE
3.36081e-79	3.58583	0.37	0.012	4.07563e-74	C8orf44-SGK3	571	11	560	192.44	FALSE
6.04104e-79	3.47993	0.356	0.005	7.3259e-74	BIVM-ERCC5	484	4	480	196.721	FALSE
9.30966e-76	-3.43185	0.006	0.347	1.12897e-70	MOB2-1	5	461	456	195.708	FALSE
2.97013e-74	3.40404	0.328	0	3.60184e-69	PHF11	423	0	423	200	TRUE
3.48391e-74	-2.84598	0.04	0.401	4.22491e-69	COL19A1	41	479	438	168.462	FALSE
5.95262e-74	3.55295	0.327	0	7.21868e-69	ASB3	453	0	453	200	TRUE
1.19204e-73	3.81835	0.326	0	1.44558e-68	SCARNA17	529	0	529	200	TRUE
2.32126e-73	3.27996	0.34	0.007	2.81497e-68	HSPE1-MOB4	443	7	436	193.778	FALSE
2.99564e-71	3.60236	0.316	0	3.63279e-66	TVP23C	472	0	472	200	TRUE
7.15585e-69	3.31535	0.307	0	8.67783e-64	CCPG1	407	0	407	200	TRUE
1.08531e-67	3.75374	0.302	0	1.31615e-62	RNA28SN2	559	0	559	200	TRUE
5.07581e-67	3.21295	0.302	0.001	6.15538e-62	HNRNPUL2	361	1	360	198.895	FALSE
3.21443e-65	-0.997869	0.767	0.919	3.8981e-60	EEF1A1	1879	3479	1600	59.7238	FALSE
3.51387e-64	3.26022	0.288	0	4.26124e-59	TIMM23B	373	0	373	200	TRUE
9.86602e-63	3.10709	0.282	0	1.19644e-57	RPL17	323	0	323	200	TRUE
1.91786e-62	3.24205	0.281	0	2.32577e-57	ISY1	363	0	363	200	TRUE
1.40233e-61	3.13923	0.278	0	1.70059e-56	PMF1	348	0	348	200	TRUE
2.71769e-61	3.0555	0.277	0	3.29571e-56	ERVK3-1	333	0	333	200	TRUE
1.01838e-60	3.0766	0.274	0	1.23498e-55	PILRB	332	0	332	200	TRUE
4.5876e-60	-3.15582	0.004	0.28	5.56334e-55	NCR1	3	340	337	196.501	FALSE
8.83656e-59	2.5649	0.331	0.029	1.0716e-53	BCL2L2-PABPN1	414	27	387	175.51	FALSE
1.01287e-58	3.10275	0.266	0	1.22829e-53	PRKRIP1	333	0	333	200	TRUE
1.38e-57	3.2539	0.261	0	1.67351e-52	PRH1-TAS2R14-2	357	0	357	200	TRUE
2.64635e-57	2.932	0.26	0	3.2092e-52	SNRPN	304	0	304	200	TRUE
5.07099e-57	3.50969	0.259	0	6.14954e-52	TPD52	406	0	406	200	TRUE
3.55213e-56	3.14186	0.256	0	4.30763e-51	CA5B	313	0	313	200	TRUE
3.17744e-55	-2.56534	0.011	0.278	3.85325e-50	UBE2R2-AS1	13	299	286	183.333	FALSE
4.71164e-55	3.01912	0.251	0	5.71375e-50	TMX2	304	0	304	200	TRUE
8.9751e-55	2.84468	0.25	0	1.0884e-49	ARPC4	282	0	282	200	TRUE
1.70839e-54	2.86412	0.249	0	2.07175e-49	CSNK1E	295	0	295	200	TRUE
8.00149e-53	2.8805	0.242	0	9.70333e-48	STAG3L5P	261	0	261	200	TRUE
6.40834e-50	2.60324	0.301	0.034	7.77133e-45	ASPRV1	422	36	386	168.559	FALSE
8.86384e-50	2.54798	0.27	0.018	1.07491e-44	MECR	344	20	324	178.022	FALSE
1.07116e-48	3.03125	0.224	0	1.29898e-43	PARGP1	316	0	316	200	TRUE
4.51913e-48	2.63401	0.261	0.018	5.4803e-43	ARPC4-TTLL3	311	15	296	181.595	FALSE
2.04073e-47	2.59549	0.257	0.016	2.47477e-42	ISY1-RAB43	348	16	332	182.418	FALSE
2.45355e-47	3.01553	0.218	0	2.97539e-42	ARHGAP8	304	0	304	200	TRUE
5.54666e-47	-2.78711	0.011	0.24	6.72638e-42	LRRC37A3-2	9	290	281	187.96	FALSE
8.5429e-47	2.71934	0.216	0	1.03599e-41	HAUS3	238	0	238	200	TRUE
1.59239e-46	2.77971	0.215	0	1.93108e-41	NPEPL1	243	0	243	200	TRUE
5.52096e-46	3.46809	0.212	0	6.69522e-41	DISC1	460	0	460	200	TRUE
1.73458e-45	-2.57583	0.018	0.251	2.10351e-40	SLCO5A1	16	288	272	178.947	FALSE
1.90877e-45	2.68256	0.21	0	2.31474e-40	RNF103	247	0	247	200	TRUE
2.99423e-45	1.74742	0.364	0.077	3.63108e-40	ZNF69	461	91	370	134.058	FALSE
1.26971e-43	-1.44187	0.334	0.608	1.53976e-38	PDXDC2P-NPIPB14P	420	1161	741	93.7381	FALSE
9.04e-43	2.72427	0.198	0	1.09627e-37	RAB5IF	223	0	223	200	TRUE
9.04001e-43	2.68265	0.198	0	1.09627e-37	MICOS10	230	0	230	200	TRUE
1.66742e-42	2.6556	0.197	0	2.02207e-37	SLC5A3	223	0	223	200	TRUE
4.29431e-42	2.0233	0.387	0.112	5.20767e-37	NUDT3	565	113	452	133.333	FALSE
1.91667e-41	2.75212	0.193	0	2.32432e-36	ATF7	248	0	248	200	TRUE
3.52308e-41	2.67882	0.191	0	4.27241e-36	GOSR2	231	0	231	200	TRUE
1.1879e-40	2.42358	0.189	0	1.44055e-35	CHKB	201	0	201	200	TRUE
2.17902e-40	2.58414	0.188	0	2.64247e-35	FASTKD5	211	0	211	200	TRUE
2.17902e-40	2.74339	0.188	0	2.64247e-35	AP3S2	251	0	251	200	TRUE
2.45029e-39	2.54192	0.183	0	2.97144e-34	LOC107986982	207	0	207	200	TRUE
2.45029e-39	2.53849	0.183	0	2.97144e-34	ST6GALNAC6	195	0	195	200	TRUE
8.18316e-39	2.60998	0.181	0	9.92364e-34	TRDC	207	0	207	200	TRUE
1.49393e-38	2.63504	0.18	0	1.81168e-33	MRPS28	221	0	221	200	TRUE
2.999e-37	2.51307	0.174	0	3.63686e-32	TSC22D4	190	0	190	200	TRUE
1.91091e-36	1.10545	0.672	0.386	2.31734e-31	KLRC4-KLRK1	1574	646	928	83.6036	FALSE
5.92009e-36	2.31891	0.168	0	7.17923e-31	PEDS1	187	0	187	200	TRUE
1.07282e-35	2.5727	0.167	0	1.301e-30	CHMP3	198	0	198	200	TRUE
6.35914e-35	2.36775	0.163	0	7.71167e-30	LOC124900372	177	0	177	200	TRUE
1.14933e-34	2.48077	0.162	0	1.39378e-29	ZHX1	188	0	188	200	TRUE
1.14933e-34	2.43985	0.162	0	1.39379e-29	CHMP1B	176	0	176	200	TRUE
1.14933e-34	2.26462	0.162	0	1.39379e-29	CHURC1	167	0	167	200	TRUE
1.14933e-34	2.53166	0.162	0	1.39379e-29	PDCD6	203	0	203	200	TRUE
5.02883e-34	-1.43257	0.261	0.511	6.09841e-29	NBPF19	296	784	488	90.3704	FALSE
6.75882e-34	2.2171	0.159	0	8.19635e-29	GCOM1	167	0	167	200	TRUE
1.21836e-33	2.13093	0.158	0	1.47749e-28	LOC102724594	166	0	166	200	TRUE
3.95118e-33	2.41438	0.155	0	4.79156e-28	SETDB2	194	0	194	200	TRUE
6.35703e-33	2.18405	0.158	0.001	7.7091e-28	SYS1	165	1	164	197.59	FALSE
7.10849e-33	2.3698	0.154	0	8.62039e-28	STIMATE	191	0	191	200	TRUE
1.27249e-32	2.3595	0.17	0.007	1.54314e-27	CA5BP1	230	7	223	188.186	FALSE
2.2963e-32	2.16565	0.152	0	2.7847e-27	CNPY3	167	0	167	200	TRUE
2.2963e-32	2.27931	0.152	0	2.7847e-27	ZNF761	164	0	164	200	TRUE
4.12316e-32	2.29296	0.151	0	5.00012e-27	TSNAX	175	0	175	200	TRUE
7.39863e-32	2.05098	0.149	0	8.97224e-27	RPS10	152	0	152	200	TRUE
1.32675e-31	2.51541	0.148	0	1.60894e-26	SYNJ2BP	182	0	182	200	TRUE
1.32675e-31	2.25246	0.148	0	1.60894e-26	ALDOA	154	0	154	200	TRUE
7.62125e-31	2.41471	0.145	0	9.24222e-26	ASNS	180	0	180	200	TRUE
1.36316e-30	2.19569	0.144	0	1.65309e-25	BMI1	149	0	149	200	TRUE
1.36316e-30	2.31041	0.144	0	1.65309e-25	ACAD11	172	0	172	200	TRUE
1.36316e-30	2.04561	0.144	0	1.65309e-25	TMED7	137	0	137	200	TRUE
1.81513e-30	1.9464	0.274	0.069	2.20119e-25	LOC124900163	403	77	326	135.833	FALSE
2.43662e-30	2.24564	0.142	0	2.95487e-25	FKBP1A	165	0	165	200	TRUE
7.77031e-30	2.26644	0.14	0	9.42298e-25	LOC122539214	160	0	160	200	TRUE
7.77031e-30	2.06347	0.14	0	9.42298e-25	TMSB4XP8	132	0	132	200	TRUE
2.47162e-29	2.09174	0.138	0	2.99731e-24	NPIPB14P	139	0	139	200	TRUE
4.40393e-29	2.20748	0.137	0	5.3406e-24	KLRC4	150	0	150	200	TRUE
7.84194e-29	2.3053	0.135	0	9.50985e-24	ERV3-1	152	0	152	200	TRUE
9.48474e-29	2.49312	0.209	0.035	1.1502e-23	TNFSF4	433	43	390	163.866	FALSE
2.48181e-28	2.0804	0.133	0	3.00966e-23	EDEM2	149	0	149	200	TRUE
2.48181e-28	2.10073	0.133	0	3.00966e-23	PPAN	149	0	149	200	TRUE
2.46709e-27	1.92029	0.128	0	2.99181e-22	PRELID3B	125	0	125	200	TRUE
2.85383e-27	2.04855	0.134	0.002	3.46081e-22	SERF2	137	2	135	194.245	FALSE
7.74937e-27	1.96525	0.126	0	9.39758e-22	RBAK	129	0	129	200	TRUE
1.37215e-26	2.20974	0.125	0	1.664e-21	RTEL1	149	0	149	200	TRUE
2.42813e-26	1.94342	0.124	0	2.94456e-21	CCZ1P-OR7E38P	123	0	123	200	TRUE
2.42813e-26	2.12368	0.124	0	2.94456e-21	CTNND1	143	0	143	200	TRUE
4.70743e-26	1.13865	0.459	0.222	5.70865e-21	RBM14-RBM4	664	247	417	91.5477	FALSE
1.34051e-25	2.32208	0.12	0	1.62563e-20	LOC105372698	158	0	158	200	TRUE
1.34051e-25	2.04191	0.12	0	1.62563e-20	LOC124906092	139	0	139	200	TRUE
4.17452e-25	1.87764	0.118	0	5.0624e-20	MTATP6P1	122	0	122	200	TRUE
7.36e-25	2.06847	0.117	0	8.9254e-20	CCDC180	144	0	144	200	TRUE
7.36e-25	2.14996	0.117	0	8.9254e-20	IFT80	136	0	136	200	TRUE
1.29684e-24	2.02681	0.116	0	1.57266e-19	ZNF664	121	0	121	200	TRUE
1.69112e-24	1.48778	0.247	0.068	2.05081e-19	ZNF721	296	66	230	127.072	FALSE
2.28365e-24	1.97441	0.114	0	2.76936e-19	SUGT1P3	117	0	117	200	TRUE
7.06858e-24	1.75931	0.112	0	8.572e-19	LOC124900172	112	0	112	200	TRUE
2.18269e-23	1.86669	0.11	0	2.64693e-18	HNRNPH2	110	0	110	200	TRUE
2.18269e-23	1.81129	0.11	0	2.64693e-18	HTD2	116	0	116	200	TRUE
2.83318e-23	1.85734	0.121	0.005	3.43576e-18	TGIF2	134	4	130	188.406	FALSE
5.93297e-23	-1.57721	0.061	0.225	7.19486e-18	ZNF469	68	255	187	115.789	FALSE
6.72384e-23	1.74057	0.107	0	8.15394e-18	SENP3	103	0	103	200	TRUE
6.72384e-23	2.00795	0.107	0	8.15394e-18	COX16	123	0	123	200	TRUE
6.72384e-23	1.90394	0.107	0	8.15394e-18	RBM12	107	0	107	200	TRUE
2.06639e-22	1.81474	0.105	0	2.50589e-17	RAB4B	101	0	101	200	TRUE
2.06639e-22	1.841	0.105	0	2.50589e-17	DNAJC25	120	0	120	200	TRUE
2.06639e-22	1.83152	0.105	0	2.50589e-17	PVRIG2P	102	0	102	200	TRUE
4.75074e-22	1.69516	0.163	0.027	5.76117e-17	C8orf76	184	24	160	153.846	FALSE
6.33557e-22	1.77274	0.103	0	7.68308e-17	EGLN2	108	0	108	200	TRUE
6.33557e-22	1.97963	0.103	0	7.68308e-17	LOC124902240	115	0	115	200	TRUE
1.10839e-21	1.8739	0.102	0	1.34413e-16	ARHGAP19	115	0	115	200	TRUE
1.31185e-21	-1.42669	0.06	0.217	1.59087e-16	NPIPB3-1	56	223	167	119.713	FALSE
1.93796e-21	2.00192	0.1	0	2.35014e-16	XNDC1N	140	0	140	200	TRUE
4.5323e-21	-1.86016	0.006	0.113	5.49628e-16	LOC101929894	5	106	101	181.982	FALSE
1.27705e-20	2.27065	0.166	0.033	1.54867e-15	LOC124900165	362	42	320	158.416	FALSE
8.55185e-20	-1.82092	0.006	0.107	1.03707e-14	LOC112268272	5	114	109	183.193	FALSE
6.54872e-19	-1.60046	0.068	0.214	7.94157e-14	C13orf46	70	281	211	120.228	FALSE
2.31287e-18	-1.63395	0.075	0.219	2.8048e-13	NPIPA8-1	68	275	207	120.7	FALSE
2.28026e-17	1.44077	0.13	0.021	2.76525e-12	NPIPB3	120	18	102	147.826	FALSE
4.64314e-17	-1.33952	0.03	0.146	5.63069e-12	HLA-F	31	158	127	134.392	FALSE
8.47603e-17	1.67136	0.121	0.019	1.02788e-11	TPTEP2-CSNK1E	184	21	163	159.024	FALSE
1.21166e-16	0.863977	0.574	0.414	1.46937e-11	C1QTNF3	1226	610	616	67.1024	FALSE
1.32698e-16	0.946927	0.403	0.218	1.60922e-11	PRR5	671	293	378	78.4232	FALSE
4.20622e-15	-1.40085	0.032	0.137	5.10085e-10	GUSBP3-2	27	129	102	130.769	FALSE
1.64401e-14	0.760324	0.567	0.407	1.99368e-09	POU2F1	1166	604	562	63.5028	FALSE
3.42636e-14	0.315468	0.977	0.96	4.15511e-09	ANKRD44	7377	5521	1856	28.7797	FALSE
4.82369e-13	-0.990071	0.196	0.338	5.84964e-08	PDPK1	232	458	226	65.5072	FALSE
1.23817e-12	1.18092	0.249	0.12	1.50151e-07	POLR1C	330	127	203	88.8403	FALSE
3.99766e-12	1.0082	0.266	0.133	4.84792e-07	MRPS6	400	167	233	82.1869	FALSE
6.4829e-12	-1.14782	0.082	0.195	7.86175e-07	NBPF14	76	209	133	93.3333	FALSE
1.02222e-11	0.462259	0.87	0.805	1.23963e-06	PLCB1	5178	3489	1689	38.9754	FALSE
1.33972e-11	1.11382	0.175	0.068	1.62466e-06	ARMCX5-GPRASP2	243	86	157	95.4407	FALSE
1.59707e-11	1.11859	0.134	0.042	1.93675e-06	ANXA8	138	38	100	113.636	FALSE
1.67345e-11	0.836582	0.407	0.264	2.02937e-06	KLF9	603	312	291	63.6066	FALSE
5.86782e-11	-1.10808	0.069	0.169	7.11585e-06	SMG1P3	66	179	113	92.2449	FALSE
6.72022e-11	-1.27935	0.027	0.104	8.14955e-06	LRRC37A3-1	24	105	81	125.581	FALSE
7.07576e-11	0.856864	0.266	0.14	8.5807e-06	SREK1IP1	360	173	187	70.1689	FALSE
7.94022e-11	0.3746	0.838	0.764	9.62902e-06	PICALM	2683	1933	750	32.4957	FALSE
9.49608e-10	1.04368	0.187	0.086	0.000115158	STK35	250	89	161	94.9853	FALSE
1.16226e-09	-0.661356	0.405	0.522	0.000140947	LINC01145	617	940	323	41.49	FALSE
2.07185e-09	0.613473	0.432	0.299	0.000251251	SRSF4	609	366	243	49.8462	FALSE
3.47589e-09	-1.05989	0.044	0.123	0.000421517	IKBKG	41	124	83	100.606	FALSE
6.83445e-09	-0.78091	0.207	0.321	0.000828807	SMG1P6	213	380	167	56.3238	FALSE
6.31043e-08	0.903711	0.11	0.041	0.00765259	LOC107984035	112	42	70	90.9091	FALSE
1.44599e-07	0.687552	0.343	0.233	0.0175354	ARSG	545	303	242	57.0755	FALSE
3.09105e-07	-0.878309	0.109	0.195	0.0374848	NBPF10	113	221	108	64.6707	FALSE
9.45395e-07	-0.848369	0.137	0.223	0.114647	RNA45SN4	147	288	141	64.8276	FALSE
1.306e-06	0.48627	0.488	0.383	0.158377	CAMTA1	953	642	311	38.9969	FALSE
1.31861e-06	0.687719	0.169	0.09	0.159906	RCC1	181	96	85	61.3718	FALSE
1.76977e-06	-0.746106	0.091	0.167	0.214618	RPL41	88	172	84	64.6154	FALSE
2.16661e-06	0.398475	0.625	0.52	0.262742	SPON2	1267	895	372	34.4126	FALSE
3.32876e-06	0.445417	0.344	0.239	0.403676	BICRAL	492	316	176	43.5644	FALSE
7.30601e-06	-0.804761	0.055	0.114	0.885993	GUSBP14	50	112	62	76.5432	FALSE
8.47515e-06	0.399141	0.557	0.462	1	RNF149	1018	719	299	34.4272	FALSE
1.0108e-05	-0.646401	0.33	0.407	1	SLC39A11	620	947	327	41.7358	FALSE
1.26054e-05	0.583327	0.238	0.154	1	SNHG1	282	165	117	52.349	FALSE
1.58169e-05	-0.588513	0.355	0.435	1	SMURF1	507	733	226	36.4516	FALSE
1.59555e-05	-0.729131	0.05	0.105	1	SEPTIN6	51	109	58	72.5	FALSE
1.70003e-05	0.338916	0.722	0.643	1	NEDD9	2024	1497	527	29.9347	FALSE
1.75688e-05	-0.763529	0.057	0.114	1	AP2A2-2	59	122	63	69.6133	FALSE
1.87457e-05	-0.655569	0.259	0.337	1	LPCAT1	362	519	157	35.6413	FALSE
2.46015e-05	0.425715	0.349	0.252	1	ARL8B	478	326	152	37.8109	FALSE
4.2785e-05	0.647043	0.177	0.107	1	CHURC1-FNTB	276	145	131	62.2328	FALSE
7.97217e-05	0.28651	0.667	0.608	1	BTG1	1492	1114	378	29.01	FALSE
0.000112539	-0.830163	0.067	0.119	1	MTMR10	60	128	68	72.3404	FALSE
0.000131772	0.630357	0.1	0.051	1	AGAP3	132	57	75	79.3651	FALSE
0.000138368	0.428967	0.33	0.243	1	CPNE1	390	268	122	37.0821	FALSE
0.000154632	-0.673116	0.072	0.126	1	POLR2J2-UPK3BL1	65	125	60	63.1579	FALSE
0.000195349	0.602269	0.132	0.077	1	MIAT	152	86	66	55.4622	FALSE
0.000226297	0.434567	0.431	0.343	1	CAMKMT	1023	703	320	37.08	FALSE
0.000326319	0.655586	0.16	0.103	1	ALG11	190	101	89	61.1684	FALSE
0.000327124	0.340835	0.425	0.336	1	B2M	555	409	146	30.2905	FALSE
0.00036839	-0.537151	0.086	0.14	1	LRRC37A2	86	136	50	45.045	FALSE
0.000422669	0.408939	0.174	0.112	1	CEP295	205	132	73	43.3234	FALSE
0.000519922	-0.449692	0.244	0.308	1	LINC00623	280	372	92	28.2209	FALSE
0.000564931	-0.557562	0.06	0.105	1	PMS2P4	63	108	45	52.6316	FALSE
0.00061994	-0.629372	0.162	0.222	1	TCF20	196	304	108	43.2	FALSE
0.000646766	-0.404857	0.253	0.322	1	LINC00869	308	405	97	27.209	FALSE
0.000681635	-0.273285	0.551	0.609	1	HMGB1	861	971	110	12.0087	FALSE
0.000725157	0.435655	0.116	0.068	1	ATP8	119	71	48	50.5263	FALSE
0.00091237	0.448379	0.133	0.083	1	ARF3	142	87	55	48.0349	FALSE
0.000949274	0.342554	0.274	0.201	1	GABPB1	422	300	122	33.795	FALSE
0.000969144	0.483927	0.147	0.095	1	CYP4V2	170	106	64	46.3768	FALSE
0.00102876	0.442514	0.127	0.078	1	KYAT3	136	79	57	53.0233	FALSE
0.00109333	-0.820852	0.068	0.111	1	AP2A2	67	139	72	69.9029	FALSE
0.00128582	-0.518312	0.06	0.102	1	PI4KAP2	57	97	40	51.9481	FALSE
0.00144031	-0.736636	0.105	0.153	1	TC2N	136	253	117	60.1542	FALSE
0.00206951	0.484943	0.168	0.117	1	GAS5	195	119	76	48.4076	FALSE
0.00252803	0.453337	0.284	0.224	1	RAB10	406	272	134	39.528	FALSE
0.00265007	0.479442	0.106	0.065	1	HDGF	104	62	42	50.6024	FALSE
0.00268547	0.311111	0.27	0.205	1	DAB1	728	543	185	29.1109	FALSE
0.00270906	-0.548278	0.078	0.12	1	GOLGA8O	73	117	44	46.3158	FALSE
0.00302536	0.303215	0.23	0.17	1	HSPA14	270	196	74	31.7597	FALSE
0.00396288	0.483669	0.141	0.097	1	LOC124905135	176	103	73	52.3297	FALSE
0.00408904	-0.37446	0.329	0.383	1	ND2	394	484	90	20.5011	FALSE
0.00577739	-0.474361	0.064	0.1	1	DTX2P1-UPK3BP1-PMS2P11	58	100	42	53.1646	FALSE
0.00579055	-0.457079	0.124	0.168	1	POLR2J3-UPK3BL2	125	175	50	33.3333	FALSE
0.00620374	-0.507583	0.067	0.103	1	ZNF430	62	103	41	49.697	FALSE
0.00675087	0.296249	0.252	0.195	1	ISCA1	294	215	79	31.0413	FALSE
0.00719508	0.387529	0.123	0.083	1	TMEM222	129	80	49	46.89	FALSE
0.0084659	0.42492	0.356	0.303	1	IMMP2L	1262	858	404	38.1132	FALSE
0.00870913	0.27327	0.317	0.258	1	GPHN	520	399	121	26.333	FALSE
0.00987063	0.276823	0.342	0.287	1	RBM4	453	343	110	27.6382	FALSE
0.0104502	-0.427776	0.144	0.186	1	TARP	151	201	50	28.4091	FALSE
0.0115404	-0.478375	0.132	0.174	1	CTDP1	174	239	65	31.477	FALSE
0.0135145	-0.363651	0.42	0.454	1	GATAD2B	664	806	142	19.3197	FALSE
0.016107	0.389994	0.165	0.124	1	DARS1	186	134	52	32.5	FALSE
0.0175983	-0.311685	0.333	0.376	1	NBPF12	481	557	76	14.6435	FALSE
0.0195593	-0.585015	0.21	0.243	1	MIR4435-2HG	300	454	154	40.8488	FALSE
0.0195732	0.32878	0.125	0.089	1	LYZ	140	91	49	42.4242	FALSE
0.0239986	0.398375	0.142	0.105	1	VCAN	179	120	59	39.4649	FALSE
0.0293499	-0.351189	0.242	0.279	1	RPL6	284	340	56	17.9487	FALSE
0.0298762	0.265282	0.441	0.396	1	PSMB7	718	555	163	25.6088	FALSE
0.0326868	0.267032	0.35	0.302	1	OLA1	577	442	135	26.4966	FALSE
0.0348377	0.254679	0.163	0.126	1	MON1B	174	129	45	29.703	FALSE
0.0409793	-0.339116	0.193	0.228	1	HMGN2	207	248	41	18.022	FALSE
0.0426717	0.293965	0.424	0.382	1	PAG1	891	683	208	26.4295	FALSE
0.0440307	0.269657	0.11	0.081	1	BMP2K	154	113	41	30.7116	FALSE
0.0458462	-0.279349	0.387	0.415	1	NUTM2B-AS1	574	645	71	11.6489	FALSE
0.0529087	0.348979	0.104	0.077	1	KLF8	268	180	88	39.2857	FALSE
0.0628335	-0.430053	0.077	0.102	1	PHC1	73	105	32	35.9551	FALSE
0.0635772	-0.274204	0.224	0.258	1	POLR2J4	271	316	45	15.3322	FALSE
0.0670177	-0.309166	0.147	0.177	1	LSM12	167	207	40	21.3904	FALSE
0.0680319	0.283757	0.231	0.195	1	AHCYL2	431	326	105	27.7411	FALSE
0.0889002	0.286812	0.21	0.179	1	TMEM30A	241	180	61	28.9786	FALSE
0.0941168	0.25854	0.134	0.107	1	EEF1DP3	197	140	57	33.8279	FALSE
0.109286	0.267076	0.149	0.123	1	SLC25A53	171	130	41	27.2425	FALSE
0.111978	-0.331689	0.124	0.148	1	LOC729218	128	161	33	22.8374	FALSE
0.114608	-0.285093	0.159	0.184	1	ND6	168	202	34	18.3784	FALSE
0.130239	-0.313133	0.243	0.266	1	TMEM242	305	352	47	14.3075	FALSE
0.14367	0.261467	0.173	0.147	1	IPO11	257	194	63	27.9379	FALSE
0.151071	0.258418	0.139	0.116	1	TSTD3	186	146	40	24.0964	FALSE
0.236188	-0.258398	0.123	0.14	1	HFM1	122	140	18	13.7405	FALSE
0.359109	-0.267874	0.113	0.126	1	NBDY	175	200	25	13.3333	FALSE
0.508651	-0.263612	0.123	0.131	1	LOC107986997	183	209	26	13.2653	FALSE
