# Supplementary material for: Split Pool Ligation-based Single-cell Transcriptome sequencing (SPLiT-seq) data processing pipeline comparison
Source: BMC Genomics. 2024 Apr 12;25:361. doi: 10.1186/s12864-024-10285-3 (PMC11010347; doi:10.1186/s12864-024-10285-3)
Supplement: Supplementary file 4 — Supplementary Material 4. [file 12864_2024_10285_MOESM4_ESM.xlsx]

## Sheet:  total_annotation_diff
Supplementary Table 3. Total difference in detected features per pipeline for the large PBMC dataset.
	alevin-fry	splitpipe	STARsolo
alevin.fry	0	54262	59212
splitpipe	36674	0	34916
STARsolo	6708	0	0
