# Supplementary material for: Split Pool Ligation-based Single-cell Transcriptome sequencing (SPLiT-seq) data processing pipeline comparison
Source: BMC Genomics. 2024 Apr 12;25:361. doi: 10.1186/s12864-024-10285-3 (PMC11010347; doi:10.1186/s12864-024-10285-3)
Supplement: Supplementary file 5 — Supplementary Material 5. [file 12864_2024_10285_MOESM5_ESM.xlsx]

## Sheet: Blad1
Supplementary Table 4. Genes and their sequences used as read type annotation for the synthetic dataset.
Read_Type	Type_description	Gene_symbol	Ensmbl_ID	Enmbl_transcriptID	sequence
1	Perfect sequence	TAL1	ENSG00000162367	ENST00000371884.6	GCGCCCAAGCACACGGCCCGCAGCCTCCATCCTGCCATGCTGCCTGCCGCCGATGGAGCCGGCCCTCGGTGATGGGTCTGGGCCACCAGGATCAGCCAGGAGGGCGTTCTTAGGCTGCTG
2	Less than or equal to two errors within a single barcode sequence	NFE2	ENSG00000123405	ENST00000312156.8	CTGAGCCTCTCAGGCCTGCTCAGTGAGCCGCTCCAAGACCCCTTAGCCCTCCTGGACATTGGGCTGCCAGCAGGGCCACCTAAGCCCCAAGAAGACCCAGAATCCGACTCAGGATTATCC
3	Less than or equal to two errors within two barcode sequences	GATA1	ENSG00000102145	ENST00000696450.1	GTGAGGCCAGGGAGTGTGTGAACTGCGGAGCAACAGCCACTCCACTGTGGCGGAGGGACAGGACAGGCCACTACCTATGCAACGCCTGCGGCCTCTATCACAAGATGAATGGGCAGAACA
4	Less than or equal to two errors within all barcode sequences	ETV2	ENSG00000105672	ENST00000379023.8	GAAGGCCTTCATCGCATCCATGGACCTGTGGAACTGGGATGAGGCATCCCCACAGGAAGTGCCTCCAGGGAACAAGCTGGCAGGGCTTGAAGGAGCCAAATTAGGCTTCTGTTTCCCTGA
5	More than three errors within a single barcode sequence	FLI1	ENSG00000151702	ENST00000696982.1	TCTCCGACAGCGCCAACGCCAGCTGTATCACCTGGGAGGGGACCAACGGGGAGTTCAAAATGACGGACCCCGATGAGGTGGCCAGGCGCTGGGGCGAGCGGAAAAGCAAGCCCAACATGA
6	More than three errors within two barcode sequences	MAU2	ENSG00000129933	ENST00000262815.13	TTCCACCCAGACGGCACTCAAGCCTGCCCCCGAGGCGTGCTTCCTTCCTGATTGTCTCTAGAGCTTCCAAGTCCTGGGAATGTGCGGGGCCAGTCCCTGCCCTCCCAGGAGGGGTGGTAG
7	More than three within all barcode sequences	BRD4	ENSG00000141867	ENST00000263377.6	CCTGTGAAACCTCCAAAGAAGGACGTGCCCGACTCTCAGCAGCACCCAGCACCAGAGAAGAGCAGCAAGGTCTCGGAGCAGCTCAAGTGCTGCAGCGGCATCCTCAAGGAGATGTTTGCC
8	Random sequence	IL6	ENSG00000136244	ENST00000404625.5	ACCTCTTCAGAACGAATTGACAAACAAATTCGGTACATCCTCGACGGCATCTCAGCCCTGAGAAAGGAGACATGTAACAAGAGTAACATGTGTGAAAGCAGCAAAGAGGCACTGGCAGAA
